# Supplementary material for: Utility of a new notation to visualize flow cytometry analysis results: first preliminary comparison with immunohistochemistry to detect CD30 expression on T-cell lymphoma cells
Source: BMC Cancer. 2021 Dec 20;21:1352. doi: 10.1186/s12885-021-09098-4 (PMC8690966; doi:10.1186/s12885-021-09098-4)
Supplement: Supplementary file 1 — Additional file 1. [file 12885_2021_9098_MOESM1_ESM.xlsx]

## Sheet: Sheet1 (2)
Supplementary Table. Characteristics of the primary antibodies used in this study for flow cytometry and immunohistochemistry.
	Immunohistochemistry						Flow cytometry
Antibody	Clone	Vendor	Dilution	Clone	Vendor	Dilution	Clone	Vendor	Dilution
	laboratory 1			laboratory 2			laboratory 1
CD45	2B11+PD7/26	Dako	Ready-to-use	RP2/18	Roche	Ready-to-use	J.33	Beckman Coulter	x1
CD10	56C6	Leica	Ready-to-use	SP67	Roche	Ready-to-use	SS2/36	Dako	x1
CD2	AB75	Leica	x100	MRQ-11	Roche	Ready-to-use	S5.2	BD	x1
CD3	LN10	Leica	x100	2GV6	Roche	Ready-to-use	UCHT1	Beckman Coulter	x1
CD5	SP19	Roche	Ready-to-use	SP19	Roche	Ready-to-use	UCHT2	BD	x1
CD7	EP132	Epitomics	x1000	SP94	Roche	Ready-to-use	3A1E-12H7	Beckman Coulter	x1
CD4	4B12	Dako	Ready-to-use	SP35	Roche	Ready-to-use	AFCI12T4D11(T4)	Beckman Coulter	x1
CD8	C8/144B	Dako	x200	SP57	Roche	Ready-to-use	SFCI21Thy2D3(T8)	Beckman Coulter	x1
CD56	123C3	Dako	x200	MRQ-42	Roche	Ready-to-use	C5.9	Dako	x1
CD30	Ber-H2	Roche	Ready-to-use	Ber-H2	Roche	Ready-to-use	Ber-H2	Dako	x1
CD20	L26	Dako	x200	L26	Roche	Ready-to-use	B9E9(HRC20)	Beckman Coulter	x1
CD22	EPC1	Leica	Ready-to-use	-	-	-	SJ10.1H11	Beckman Coulter	x1
kappa	polyclonal	Dako	Ready-to-use	polyclonal	Roche	Ready-to-use	TB28-2/1-155-2	BD	x1
lambda	polyclonal	Dako	Ready-to-use	polyclonal	Roche	Ready-to-use	TB28-2/1-155-2	BD	x1
BD: Becton, Dickinson and Company
